# Supplementary material for: Impact of 45S5-Bioactive Glass on Chondrocytes in Knee Osteoarthritis—In Vitro Study Exploring Cellular Responses
Source: J Funct Biomater. 2025 Sep 9;16(9):339. doi: 10.3390/jfb16090339 (PMC12470832; doi:10.3390/jfb16090339)
Supplement: Supplementary file 1 [file jfb-16-00339-s001.zip]

Archive with 1 entries (1 files):
- jfb-3843765-supplementary.pdf
